# Supplementary material for: Self-Reported Practices and Emotions in Prescribing Opioids for Chronic Noncancer Pain: A Cross-Sectional Study of German Physicians
Source: J Clin Med. 2022 Apr 29;11(9):2506. doi: 10.3390/jcm11092506 (PMC9104176; doi:10.3390/jcm11092506)
Supplement: Supplementary file 1 [file jcm-11-02506-s001.zip]

Archive with 1 entries (1 files):
- jcm-1689437-supplementary.pdf
